# Supplementary material for: First WGS Characterization of Streptococcus suis Isolated From a Case of Human Meningitis in Southern Italy
Source: Transbound Emerg Dis. 2024 Oct 25;2024:4529326. doi: 10.1155/2024/4529326 (PMC12017127; doi:10.1155/2024/4529326)
Supplement: Supporting Information 1 — Table S1: Antibiotic resistance genes and virulence markers identified in the S. suis strain under study. [file 4529326.f1.txt]

Supplementary Table 1. Antibiotic resistance genes and virulence markers identified in the S. suis istrain under study				
Gene	Product	Property	Antibiotics Class	Antibiotics
ANT(6)-I	Aminoglycoside 6-nucleotidyltransferase (EC 2.7.7.-) => ANT(6)-I	Antibiotic resistance gene	Aminoglycosides	streptomycin
S12p	SSU ribosomal protein S12p (S23e)	Antibiotic resistance gene	Aminoglycosides	streptomycin
gidB	16S rRNA (guanine(527)-N(7))-methyltransferase (EC 2.1.1.170)	Antibiotic resistance gene	Aminoglycosides	streptomycin
Ddl	D-alanine--D-alanine ligase (EC 6.3.2.4)	Antibiotic resistance gene	Cycloserine	D-cycloserine
Alr	Alanine racemase (EC 5.1.1.1)	Antibiotic resistance gene	Cycloserine	D-cycloserine
folA, Dfr	Dihydrofolate reductase (EC 1.5.1.3)	Antibiotic resistance gene	Diaminopyrimidines	"trimethoprim;brodimoprim;tetroxoprim;iclaprim"
EF-Tu	Translation elongation factor Tu	Antibiotic resistance gene	Elfamycins	"kirromycin;enacyloxin IIa;pulvomycin"
gyrA	DNA gyrase subunit A (EC 5.99.1.3)	Antibiotic resistance gene	Fluoroquinolones Quinolones Quinolines	"clofazimine;ciprofloxacin;gatifloxacin;levofloxacin;moxifloxacin;nalidixic acid;ofloxacin;sparfloxacin;trovafloxacin"
gyrB	DNA gyrase subunit B (EC 5.99.1.3)	Antibiotic resistance gene	Fluoroquinolones Quinolones Quinolines, Aminocoumarin antibiotics	"clofazimine;gatifloxacin;ciprofloxacin;levofloxacin;moxifloxacin;nalidixic acid;ofloxacin;sparfloxacin;novobiocin;coumermycin A1;clorobiocin;coumermycin;trovafloxacin"
MurA	UDP-N-acetylglucosamine 1-carboxyvinyltransferase (EC 2.5.1.7)	Antibiotic resistance gene	Fosfomycin	fosfomycin
EF-G	Translation elongation factor G	Antibiotic resistance gene	Fusidic acid	fusidic acid
inhA, fabI	Enoyl-[acyl-carrier-protein] reductase [NADH] (EC 1.3.1.9)	Antibiotic resistance gene	Isoniazid, Ethionamide, Triclosan	"isoniazid;ethionamide;triclosan"
kasA	3-oxoacyl-[acyl-carrier-protein] synthase, KASII (EC 2.3.1.179)	Antibiotic resistance gene	Isoniazid, Triclosan	"isoniazid;triclosan"
Erm(B)	23S rRNA (adenine(2058)-N(6))-dimethyltransferase (EC 2.1.1.184) => Erm(B)	Antibiotic resistance gene	Lincosamides, Streptogramins, Macrolides	"azithromycin;clarithromycin;clindamycin;dalfopristin;dirithromycin;erythromycin;griseoviridin;lincomycin;madumycin II;oleandomycin;ostreogrycin B3;patricin A;patricin B;pristinamycin IA;pristinamycin IB;pristinamycin IIA;quinupristin;roxithromycin;spiramycin;telithromycin;tylosin;vernamycin B-gamma;vernamycin C;virginiamycin S2"
RlmA(II)	23S rRNA (guanine(748)-N(1))-methyltransferase (EC 2.1.1.188)	Antibiotic resistance gene	Macrolides, Lincosamides	"mycinamicin;tylosin;lincosamides"
Iso-tRNA	Isoleucyl-tRNA synthetase (EC 6.1.1.5)	Antibiotic resistance gene	Mupirocin	mupirocin (pseudomonic acid)
rpoC	DNA-directed RNA polymerase beta' subunit (EC 2.7.7.6)	Antibiotic resistance gene	Myxopyronins Corallopyronins, Peptide antibiotics	daptomycin
PgsA	CDP-diacylglycerol--glycerol-3-phosphate 3-phosphatidyltransferase (EC 2.7.8.5)	Antibiotic resistance gene	Peptide antibiotics	daptomycin
LiaF	Membrane protein LiaF(VraT), specific inhibitor of LiaRS(VraRS) signaling pathway	Antibiotic resistance gene	Peptide antibiotics	daptomycin
LiaR	Cell envelope stress response system LiaFSR, response regulator LiaR(VraR)	Antibiotic resistance gene	Peptide antibiotics	daptomycin
LiaS	Cell envelope stress response system LiaFSR, sensor histidine kinase LiaS(VraS)	Antibiotic resistance gene	Peptide antibiotics	daptomycin
rpoB	DNA-directed RNA polymerase beta subunit (EC 2.7.7.6)	Antibiotic resistance gene	Rifamycins, Peptide antibiotics	"rifamycin;daptomycin;rifabutin;rifampin"
folP	Dihydropteroate synthase (EC 2.5.1.15)	Antibiotic resistance gene	Sulfonamides	"sulfadiazine;sulfadimidine;sulfadoxine;sulfamethoxazole;sulfisoxazole;sulfacetamide;mafenide;sulfasalazine;sulfamethizole;dapsone"
Tet(W)	Tetracycline resistance, ribosomal protection type => Tet(W)	Antibiotic resistance gene	Tetracyclines	"chlortetracycline;demeclocycline;doxycycline;minocycline;oxytetracycline;tetracycline"
S10p	SSU ribosomal protein S10p (S20e)	Antibiotic resistance gene	Tetracyclines, Glycylcyclines	"tetracycline;tigecycline"
FabK	Enoyl-[acyl-carrier-protein] reductase [FMN, NADH] (EC 1.3.1.9), FabK => refractory to triclosan	Antibiotic resistance gene	Triclosan	triclosan
lepA	Translation elongation factor LepA	Virulence Factor	N.A.	N.A.
SP_1544	Aspartate aminotransferase (EC 2.6.1.1)	Virulence Factor	N.A.	N.A.
fba	Fructose-bisphosphate aldolase class II (EC 4.1.2.13)	Virulence Factor	N.A.	N.A.
SP_1398	Phosphate ABC transporter, permease protein PstA (TC 3.A.1.7.1)	Virulence Factor	N.A.	N.A.
SP_0943	Methylenetetrahydrofolate--tRNA-(uracil-5-)-methyltransferase TrmFO (EC 2.1.1.74)	Virulence Factor	N.A.	N.A.
guaA	GMP synthase [glutamine-hydrolyzing], amidotransferase subunit (EC 6.3.5.2) / GMP synthase [glutamine-hydrolyzing], ATP pyrophosphatase subunit (EC 6.3.5.2)	Virulence Factor	N.A.	N.A.
SP_0121	Ribonuclease J1 (endonuclease and 5' exonuclease)	Virulence Factor	N.A.	N.A.
SP_1970	Aspartate--ammonia ligase (EC 6.3.1.1)	Virulence Factor	N.A.	N.A.
luxS	S-ribosylhomocysteine lyase (EC 4.4.1.21) @ Autoinducer-2 production protein LuxS	Virulence Factor	N.A.	N.A.
sodA	Superoxide dismutase [Mn] (EC 1.15.1.1)	Virulence Factor	N.A.	N.A.
clpP	ATP-dependent Clp protease proteolytic subunit ClpP (EC 3.4.21.92)	Virulence Factor	N.A.	N.A.
leuS	Leucyl-tRNA synthetase (EC 6.1.1.4)	Virulence Factor	N.A.	N.A.
hasC	UTP--glucose-1-phosphate uridylyltransferase (EC 2.7.7.9)	Virulence Factor	N.A.	N.A.
purL	Phosphoribosylformylglycinamidine synthase, synthetase subunit (EC 6.3.5.3) / Phosphoribosylformylglycinamidine synthase, glutamine amidotransferase subunit (EC 6.3.5.3)	Virulence Factor	N.A.	N.A.
polC	DNA polymerase III polC-type (EC 2.7.7.7)	Virulence Factor	N.A.	N.A.
SP_0494	CTP synthase (EC 6.3.4.2)	Virulence Factor	N.A.	N.A.
gidA	tRNA-5-carboxymethylaminomethyl-2-thiouridine(34) synthesis protein MnmG	Virulence Factor	N.A.	N.A.
SP_1286	Uracil permease @ Uracil:proton symporter UraA	Virulence Factor	N.A.	N.A.
glnA	Glutamine synthetase type I (EC 6.3.1.2)	Virulence Factor	N.A.	N.A.
SP_0095	Rhodanese domain protein UPF0176, Firmicutes subgroup	Virulence Factor	N.A.	N.A.
SP_2210	Cysteine synthase (EC 2.5.1.47)	Virulence Factor	N.A.	N.A.
neuB	N-acetylneuraminate synthase (EC 2.5.1.56)	Virulence Factor	N.A.	N.A.
cyoB	Cytochrome O ubiquinol oxidase subunit I (EC 1.10.3.-)	Virulence Factor	N.A.	N.A.
cyoB	Cytochrome O ubiquinol oxidase subunit I (EC 1.10.3.-)	Virulence Factor	N.A.	N.A.
SP_1018	Thymidine kinase (EC 2.7.1.21)	Virulence Factor	N.A.	N.A.
SP_0320	2-dehydro-3-deoxy-D-gluconate 5-dehydrogenase (EC 1.1.1.127) @ 2-deoxy-D-gluconate 3-dehydrogenase (EC 1.1.1.125)	Virulence Factor	N.A.	N.A.
ccpA	Catabolite control protein A	Virulence Factor	N.A.	N.A.
SP_2170	Zinc ABC transporter, permease protein AdcB	Virulence Factor	N.A.	N.A.
SP_0063	PTS system, galactosamine-specific IID component	Virulence Factor	N.A.	N.A.
SP_0829	Phosphopentomutase (EC 5.4.2.7)	Virulence Factor	N.A.	N.A.
purB	Adenylosuccinate lyase (EC 4.3.2.2) @ SAICAR lyase (EC 4.3.2.2)	Virulence Factor	N.A.	N.A.
purH	IMP cyclohydrolase (EC 3.5.4.10) / Phosphoribosylaminoimidazolecarboxamide formyltransferase (EC 2.1.2.3)	Virulence Factor	N.A.	N.A.
SP_1396	Phosphate ABC transporter, ATP-binding protein PstB (TC 3.A.1.7.1)	Virulence Factor	N.A.	N.A.
SP_1399	Phosphate ABC transporter, permease protein PstC (TC 3.A.1.7.1)	Virulence Factor	N.A.	N.A.
ciaR	Two component system response regulator CiaR	Virulence Factor	N.A.	N.A.
nleB2	Uncharacterized protein STM2137	Virulence Factor	N.A.	N.A.
